# Supplementary material for: Adverse Clinical Outcomes Among Patients With Acute Low-risk Pulmonary Embolism and Concerning Computed Tomography Imaging Findings
Source: JAMA Netw Open. 2023 May 31;6(5):e2311455. doi: 10.1001/jamanetworkopen.2023.11455 (PMC10233419; doi:10.1001/jamanetworkopen.2023.11455)
Supplement: Supplement 2. — Data Abstraction Form [file jamanetwopen-e2311455-s002.xlsx]

## Sheet: ShortenedPERegistry_DataDiction
Variable / Field Name	Form Name	Field Type	Choices, Calculations, OR Slider Labels	Field Note	Text Validation Type OR Show Slider Number	Text Validation Min	Text Validation Max	Identifier?	Branching Logic (Show field only if...)	Required Field?	Custom Alignment	Question Number (surveys only)	Matrix Group Name	Matrix Ranking?	Field Annotation
record_id	demographics	text
year	demographics	radio	1, 2015 | 2, 2016 | 3, 2017 | 4, 2018 | 5, 2019 | 6, 2020 | 7, 2021
mrn	demographics	text			number			y
csn	demographics	text						y
dob	demographics	text			date_mdy			y							@HIDEBUTTON
date_ed_visit	demographics	text			datetime_mdy										@HIDEBUTTON
age_ed_visit	demographics	calc	round(datediff([date_ed_visit],[dob],"y","mdy"),0)
date_hosp_dc	demographics	text			datetime_mdy										@HIDEBUTTON
gender	demographics	radio	1, Male|2, Female
race	demographics	radio	1, African American|2, Asian|3, Asian/Pacific Islander|4, Caucasian|5, Middle Eastern|6, Multi-racial|7, Native Hawaiian or Other Pacific Islander|8, Patient refused to answer|9, Other|10, Unknown
ethnicity	demographics	radio	1, Hispanic|2, Not Hispanic|3, Not Specified
ci_clarity_yn	case_identification	yesno
ci_clarity_only	case_identification	yesno
ci_medic_yn	case_identification	yesno
ci_medic_only	case_identification	yesno
o2_device	vitals_at_ed_arrival	radio	0, None (room air) | 1, Nasal Cannula | 2, Bag-valve mask | 3, Non-rebreather face mask | 4, Ventilator | 5, Other
o2_saturation	vitals_at_ed_arrival	text
hr	vitals_at_ed_arrival	text		bpm
rr	vitals_at_ed_arrival	text
sbp	vitals_at_ed_arrival	text		mmHg
dbp	vitals_at_ed_arrival	text		mmHg
temp	vitals_at_ed_arrival	text		C
temp_conversion	vitals_at_ed_arrival	calc	round((([temp]-32)*(5/9)),1)
wt_unit	vitals_at_ed_arrival	radio	1, kg|2, lbs
wt	vitals_at_ed_arrival	text							[wt_unit] = '1' or [wt_unit] = '2'
edvs_peak_hr	ed_vital_signs	text		bpm	number	0	300
edvs_peak_rr	ed_vital_signs	text			number	0	200
edvs_lowest_sbp	ed_vital_signs	text			number	0	200
edvs_lowest_dbp	ed_vital_signs	text
edvs_lowest_temp	ed_vital_signs	text
edvs_lowest_spo2	ed_vital_signs	text			number	0	100
edvs_max_ltr_o2_given	ed_vital_signs	text			number	0	100
actual_pe_yn	acute_pe_confirmation	yesno
acute_pe_yn	acute_pe_confirmation	yesno
not_acute_pe_why	acute_pe_confirmation	radio	1, diagnosed in EC3 | 2, diagnosed prior to ED | 3, diagnosed after admission | 4, diagnosed on prior OSH visit | 5, acute on chronic | 6, equivocal PE | 7, CTPE negative | 8, chronic PE | 9, radiographic mimic | 10, other
not_acute_pe_free_text	acute_pe_confirmation	text
hh_ho_chf	health_history	yesno
hh_ho_malig	health_history	yesno
hh_active_malig	health_history	yesno
hh_ho_vte	health_history	yesno
hh_vte_type	health_history	radio	1, DVT only | 2, PE +/- DVT						[hh_ho_vte] = '1'
hh_pregnant	health_history	yesno
hh_postpartum	health_history	yesno
hh_thrombo_dr	health_history	yesno
hh_resp_dz	health_history	yesno
hh_ocp	health_history	yesno
edf_cc	ed_findings	radio	1, Chest Pain|2, Difficulty breathing/Shortness of breath|3, Dizziness|4, Syncope|5, Hemoptysis|6, Other
edf_cc_other	ed_findings	notes							[edf_cc] = '6'
edf_loc	ed_findings	yesno
edf_ams	ed_findings	yesno
edf_cardio_shock	ed_findings	yesno													@HIDDEN-PDF @HIDDEN-FORM @HIDDEN
edf_bnp	ed_arrival_labs	text			number	0	5000
edf_troponin_i	ed_arrival_labs	text			number	0	100
edf_troponin_t	ed_arrival_labs	text			number	0	5000
edlabs_hgb	ed_arrival_labs	text			number	0	20
edlabs_hct	ed_arrival_labs	text			number	0	60
edlabs_plt	ed_arrival_labs	text			integer	0	1000
edlabs_creatinine	ed_arrival_labs	text			number	0	10
edlabs_dd	ed_arrival_labs	text			number
edf_pesi_avail_yn	pesi	yesno
edf_pesi_score	pesi	text			number	0	330
edf_pesi_class	pesi	radio	1, Class I (very low; ≤65)|2, Class II (low; 66-85)|3, Class III (intermediate; 86-105)|4, Class IV (high; 106-125)|5, Class V (very high; >125)
edf_calc_pesi_score	pesi	text
edf_calc_pesi_class	pesi	radio	1, Class I (very low; ≤65)|2, Class II (low; 66-85)|3, Class III (intermediate; 86-105)|4, Class IV (high; 106-125)|5, Class V (very high; >125)
ct_rv_lv_ratio	ct_results	text			number	0.3	3
ct_abnl_rv_size	ct_results	yesno
ct_lateral_locn_on_ct	ct_results	radio	1, unilateral | 2, bilateral
ct_locn_pe	ct_results	checkbox	1, saddle | 2, right main pulmonary artery | 3, left main pulmonary artery | 4, right lobar | 5, left lobar | 6, right segmental | 7, left segmental | 8, right subsegmental | 9, left subsegmental | 10, main pulmonary artery | 11, lobar | 12, segmental | 13, subsegmental	check all that apply											@HIDECHOICE= '2,3,4,5,6,7,8,9'
ct_pulminf_yn	ct_results	yesno
ct_septal_findings	ct_results	radio	0, normal | 1, flattening | 2, straightening | 3, bowing | 4, stranding | 5, other
echo_yn	formal_echo_results	yesno
echo_date	formal_echo_results	text			date_mdy										@HIDEBUTTON
echo_time	formal_echo_results	text			time										@HIDEBUTTON
echo_rv_size	formal_echo_results	radio	1, normal|2, mild enlargement|3, moderate enlargement|4, severe enlargement	choose moderate if no qualifer listed
echo_rv_function	formal_echo_results	radio	1, normal|2, mildly reduced|3, moderately reduced|4, severely reduced	choose moderate if no qualifier listed
echo_tapse_yn	formal_echo_results	yesno
echo_tapse_value	formal_echo_results	text			number	0	50		[echo_tapse_yn] = '1'
echo_rvsp_yn	formal_echo_results	yesno
echo_rvsp	formal_echo_results	text			number	0	100
echo_septum	formal_echo_results	radio	1, Normal | 2, Abnormal | 3, Flattening | 4, Straightening | 5, Bowing | 6, Stranding
pocus_yn	pocus_results	yesno
pocus_date	pocus_results	text			date_mdy										@HIDEBUTTON
pocus_time	pocus_results	text			time										@HIDEBUTTON
pocus_rv_size	pocus_results	radio	1, Normal | 2, Dilated | 0, Not Assessed
pocus_rv_function	pocus_results	radio	1, Normal | 2, Decreased | 0, Not Assessed
pocus_tapse_yn	pocus_results	yesno
pocus_tapse_value	pocus_results	text			number
pocus_rvsp_yn	pocus_results	yesno
pocus_rvsp_value	pocus_results	text			integer
pocus_septum	pocus_results	radio	1, Normal | 2, Abnormal | 0, Not Assessed
tx_pert_consult_yn	treatment	yesno
tx_supp_o2_yn	treatment	yesno
tx_lowest_spo2	treatment	text
tx_max_ltr_o2_given	treatment	text		L	number
tx_ed_dispo	treatment	radio	1, ICU | 6, Moderate Care | 2, Telemetry floor | 7, Floor | 3, Observation | 8, Deceased/Hospice | 4, Discharge | 9, AMA | 5, Other
tx_ec3_yn	treatment	yesno
tx_icu_yn	treatment	yesno
tx_icu_los	treatment	text			number	0
tx_meds_given	treatment	radio	1, systemic tPA | 2, catheter tPA | 3, infusion of anticoagulant | 4, oral anticoagulant | 5, LMWH | 0, no anticoagulant
tx_intvnt_during_stay	treatment	checkbox	1, Catheter-based thrombolysis (e.g. Ekos) | 2, Catheter-based thrombectomy (e.g. Inari FlowTriever) | 3, Surgical thrombectomy | 4, IVC filter placement | 5, Other (specify) | 6, None
tx_other_intvnt	treatment	text							[tx_intvnt_during_stay(5)] = '1'
tx_ac_at_dc	treatment	radio	1, warfarin|2, apixaban|3, dabigatran|4, edoxaban|5, rivaroxaban|6, LMWH (not for bridging)|7, other|0, none
tx_hosp_los	treatment	calc	datediff([date_hosp_dc],[date_ed_visit],"d")
mort_vte_recurrence	mortality_and_recurrence	yesno
mort_date_recurrence	mortality_and_recurrence	text			date_mdy										@HIDEBUTTON
mort_death_yn	mortality_and_recurrence	yesno
mort_death_date	mortality_and_recurrence	text			date_mdy				[mort_death_yn] = '1'						@HIDEBUTTON
mort_last_date_fu	mortality_and_recurrence	text			date_mdy										@HIDEBUTTON
int_thrpy_prior_to_imaging	interventions_upon_presentation_to_ed	yesno													@READONLY-FORM @READONLY @HIDDEN-FORM @HIDDEN-PDF @HIDDEN
int_cpr_prior_to_imaging	interventions_upon_presentation_to_ed	yesno													@READONLY-FORM @READONLY @HIDDEN-FORM @HIDDEN-PDF @HIDDEN
